# Supplementary material for: Burden of Lung Cancer Attributable to Occupational Carcinogens from 1990 to 2019 and Projections until 2044 in China
Source: Cancers (Basel). 2022 Aug 11;14(16):3883. doi: 10.3390/cancers14163883 (PMC9405822; doi:10.3390/cancers14163883)
Supplement: Supplementary file 1 [file cancers-14-03883-s001.zip]

Archive with 3 entries (2 files):
- cancers-1775604-supplementary/
- cancers-1775604-supplementary/cancers-1775604-supplementary fig1.tif
- cancers-1775604-supplementary/cancers-1775604-supplementary table1.pdf
